# Supplementary material for: Variation in floral form of CRISPR knock-outs of the poplar homologs of LEAFY and AGAMOUS after FT heat-induced early flowering
Source: Hortic Res. 2023 Jun 29;10(8):uhad132. doi: 10.1093/hr/uhad132 (PMC10410293; doi:10.1093/hr/uhad132)
Supplement: Web_Material_uhad132 [file web_material_uhad132.zip]

Archive with 2 entries (2 files):
- supplemental figures and tables.pdf
- supplemental file 1 all allele sequence data v2.docx
